# Supplementary material for: Imposed Optical Defocus Induces Isoform-Specific Up-Regulation of TGFβ Gene Expression in Chick Retinal Pigment Epithelium and Choroid but Not Neural Retina
Source: PLoS One. 2016 May 23;11(5):e0155356. doi: 10.1371/journal.pone.0155356 (PMC4877072; doi:10.1371/journal.pone.0155356)
Supplement: S1 Table — (XLSX) [file pone.0155356.s001.xlsx]

## Sheet: Sheet1
Figure 1. TGF-β isoform (A) and receptor (B) gene expression in RPE, retina, choroid from right eyes of normal (untreated) chicsk
1A								1B
		Mean Expression			SEM					Mean Expression			SEM
Untreated	TGFB1	TGFB2	TGFB3	TGFB1	TGFB2	TGFB3		Untreated	TGFBR1	TGFBR2	TGFBR3	TGFBR1	TGFBR2	TGFBR3
RPE	0.0169021	0.0349201	0.0168868	0.00301573	0.00463653	0.0022794		RPE	0.0202127	0.00149668	0.0102423	0.00240597	0.000242099	0.00287259
Retina	0.00143348	0.00633358	0.00777623	0.00010919	0.000574758	0.00110456		Retina	0.00274715	3.95135e-05	0.00078322	0.000127846	7.49653e-06	4.84207e-05
Choroid	0.07926	0.0439075	0.174793	0.00187529	0.00294929	0.0136905		Choroid	0.0264076	0.0503037	0.0381347	0.00358694	0.00754264	0.00244184
Figure 2. TGF-β isoform expression percent change after 2 and 48 h of +10D lens treatment in chick RPE (A), retina (B), and choroid (C).
2A	RPE							2B	Retina							2C	Choroid
		Mean Percent Change			SEM					Mean Percent Change			SEM					Mean Percent Change			SEM
	TGFB1	TGFB2	TGFB3	TGFB1	TGFB2	TGFB3			TGFB1	TGFB2	TGFB3	TGFB1	TGFB2	TGFB3			TGFB1	TGFB2	TGFB3	TGFB1	TGFB2	TGFB3
+10D 2h	95.4014	349.343	118.154	21.5013	88.1913	29.588		+10D 2h	125.408	97.2525	116.546	23.046	9.86404	10.051		+10D 2h	97.7157	81.5403	108.36	10.0928	8.80317	9.92557
+10D 48h	226.375	752.171	118.512	70.4257	165.656	24.7496		+10D 48h	102.273	99.8968	130.946	7.0964	5.06957	33.2678		+10D 48h	88.421	92.4568	115.1	10.1768	14.0118	10.2619
Untreated	218.843	156.457	222.734	67.3896	30.7048	100.171		Untreated	92.3239	88.6874	98.5401	9.56038	5.46658	6.79422		Untreated	104.671	113.082	110.734	4.22787	22.9716	19.532
Figure 2. TGF-β receptor percent change after 2 and 48 h of +10D lens treatment in chick RPE (D), retina (E), and choroid (F).
2D	RPE							2E	Retina							2F	Choroid
		Mean Percent Change			SEM					Mean Percent Change			SEM					Mean Percent Change			SEM
	TGFBR1	TGFBR2	TGFBR3	TGFBR1	TGFBR2	TGFBR3			TGFBR1	TGFBR2	TGFBR3	TGFBR1	TGFBR2	TGFBR3			TGFBR1	TGFBR2	TGFBR3	TGFBR1	TGFBR2	TGFBR3
+10D 2h	99.4385	111.885	126.954	24.9819	32.1542	53.2507		+10D 2h	106.483	87.2958	134.608	5.07939	24.4353	32.0195		+10D 2h	95.4924	86.5691	127.166	6.92067	9.97136	28.5883
+10D 48h	295.093	308.375	264.517	76.1578	142.181	174.428		+10D 48h	108.224	121.87	116.361	8.00287	14.4805	11.7152		+10D 48h	100.022	85.5832	113.346	5.97716	8.7841	9.08681
Untreated	165.98	173.061	244.137	33.1424	54.144	115.575		Untreated	98.3816	96.4043	96.8653	5.34793	22.456	3.32405		Untreated	173.89	141.235	115.135	57.1622	27.0338	12.7376
Figure 3. TGF-β isoform expression after 2 and 48 h of +10D lens treatment in chick RPE (A), retina (B), and choroid (C).
3A	RPE							3B	Retina							3C	Choroid
			Mean Expression								Mean Expression								Mean Expression
	TGFB1		TGFB2		TGFB3				TGFB1		TGFB2		TGFB3				TGFB1		TGFB2		TGFB3
	Treated	Control	Treated	Control	Treated	Control			Treated	Control	Treated	Control	Treated	Control			Treated	Control	Treated	Control	Treated	Control
+10D 2h	0.0178565	0.0243694	0.0943719	0.0383586	0.0181855	0.0185733		+10D 2h	0.00155443	0.00120618	0.00375565	0.00389958	0.00851483	0.0074803		+10D 2h	0.0775609	0.0826516	0.043948	0.0562931	0.148954	0.135277
+10D 48h	0.0169007	0.0108484	0.157686	0.0264166	0.0233829	0.0229108		+10D 48h	0.00181427	0.0018193	0.00606091	0.00623269	0.00802702	0.0073441		+10D 48h	0.0847715	0.118243	0.0462196	0.0523273	0.199461	0.182656
Untreated	0.01886	0.0149441	0.0397187	0.0301215	0.0199941	0.0137795		Untreated	0.00134745	0.00151952	0.00597268	0.00669447	0.00762454	0.00792791		Untreated	0.0809937	0.0775262	0.0447877	0.0430273	0.176772	0.172814
			SEM								SEM								SEM
	TGFB1		TGFB2		TGFB3				TGFB1		TGFB2		TGFB3				TGFB1		TGFB2		TGFB3
	Treated	Control	Treated	Control	Treated	Control			Treated	Control	Treated	Control	Treated	Control			Treated	Control	Treated	Control	Treated	Control
+10D 2h	0.00327522	0.00582109	0.0150729	0.00645123	0.0037633	0.00371295		+10D 2h	0.000374565	8.16868e-05	0.000415902	0.000198362	0.000804063	0.000768001		+10D 2h	0.00478706	0.00369395	0.00374883	0.00433034	0.0287482	0.0195008
+10D 48h	0.00399429	0.00229076	0.0315811	0.00467322	0.003981	0.00299877		+10D 48h	9.94207e-05	0.000147739	0.00067074	0.000804776	0.00242086	0.00219941		+10D 48h	0.00903627	0.0280617	0.00569762	0.00543113	0.0385899	0.0415682
Untreated	0.00342178	0.00514039	0.00798259	0.00469722	0.00364037	0.00245842		Untreated	0.00012303	0.000185368	0.000850945	0.000835064	0.00143507	0.00181648		Untreated	0.00312897	0.00211678	0.00474327	0.00393243	0.0183264	0.0220741
Figure 3. TGF-β receptor expression after 2 and 48 h of +10D lens treatment in chick RPE (D), retina (E), and choroid (F).
3D	RPE							3E	Retina							3F	Choroid
			Mean Expression								Mean Expression								Mean Expression
	TGFBR1		TGFBR2		TGFBR3				TGFBR1		TGFBR2		TGFBR3				TGFBR1		TGFBR2		TGFBR3
	Treated	Control	Treated	Control	Treated	Control			Treated	Control	Treated	Control	Treated	Control			Treated	Control	Treated	Control	Treated	Control
+10D 2h	0.0195323	0.0264203	0.00344733	0.00414955	0.00654078	0.00908414		+10D 2h	0.00259252	0.00246505	1.97354e-05	2.59359e-05	0.000941558	0.000653151		+10D 2h	0.0191873	0.0213225	0.0256434	0.0328745	0.0561418	0.0455001
+10D 48h	0.0557489	0.0257004	0.0044934	0.00223954	0.00703047	0.00351959		+10D 48h	0.00296847	0.00283606	4.02765e-05	3.52791e-05	0.000930119	0.000856424		+10D 48h	0.0287957	0.0299763	0.0563997	0.0668115	0.0561196	0.0545117
Untreated	0.0224918	0.0179336	0.00162388	0.00136947	0.0137377	0.00674687		Untreated	0.00270242	0.00279188	3.4836e-05	4.41911e-05	0.000768984	0.000797455		Untreated	0.0318501	0.020965	0.0568682	0.0437392	0.0403487	0.0359207
			SEM								SEM								SEM
	TGFBR1		TGFBR2		TGFBR3				TGFBR1		TGFBR2		TGFBR3				TGFBR1		TGFBR2		TGFBR3
	Treated	Control	Treated	Control	Treated	Control			Treated	Control	Treated	Control	Treated	Control			Treated	Control	Treated	Control	Treated	Control
+10D 2h	0.00343171	0.00670132	0.00100393	0.00104763	0.00108885	0.00271654		+10D 2h	8.52349e-05	0.000145936	3.26594e-06	5.63844e-06	0.000341179	9.86671e-05		+10D 2h	0.00182613	0.00361657	0.00339779	0.00599439	0.0126101	0.00423063
+10D 48h	0.0108857	0.00489175	0.00175728	0.000318673	0.00412277	0.000599207		+10D 48h	0.000180214	0.000200009	3.82519e-06	4.34384e-06	7.31648e-05	7.67717e-05		+10D 48h	0.00276901	0.00451102	0.00641116	0.00523143	0.012404	0.0146173
Untreated	0.00304251	0.00374567	0.000385271	0.00030894	0.00504172	0.00244984		Untreated	0.00015081	0.000219937	7.24403e-06	1.36398e-05	6.97959e-05	7.32364e-05		Untreated	0.00626732	0.00234158	0.0124744	0.00880193	0.00365665	0.00330205
Figure 4. TGF-β isoform percent change after 2 and 48 h of -10D lens treatment in chick RPE (A), retina (B), and choroid (C).
4A	RPE							4B	Retina							4C	Choroid
		Mean Percent Change			SEM					Mean Percent Change			SEM					Mean Percent Change			SEM
	TGFB1	TGFB2	TGFB3	TGFB1	TGFB2	TGFB3			TGFB1	TGFB2	TGFB3	TGFB1	TGFB2	TGFB3			TGFB1	TGFB2	TGFB3	TGFB1	TGFB2	TGFB3
-10D 2h	224.41	101.984	161.634	87.4388	17.1859	36.6654		-10D 2h	101.796	94.9431	112.853	8.49526	6.00187	13.8826		-10D 2h	111.878	106.008	112.618	14.1603	10.377	11.5153
-10D 48h	194.286	193.712	154.558	34.8539	42.1661	25.0639		-10D 48h	96.2542	111.544	101.199	6.4898	8.3466	4.77243		-10D 48h	101.097	105.806	146.476	1.92871	5.12084	8.74181
Untreated	218.843	156.457	222.734	67.3896	30.7048	100.171		Untreated	92.3239	88.6874	98.5401	9.56038	5.46658	6.79422		Untreated	104.671	113.082	110.734	4.22787	22.9716	19.532
Figure 4. TGF-β receptor percent change after 2 and 48 h of -10D lens treatment in chick RPE (D), retina (E), and choroid (F).
4D	RPE							4E	Retina							4F	Choroid
		Mean Percent Change			SEM					Mean Percent Change			SEM					Mean Percent Change			SEM
	TGFBR1	TGFBR2	TGFBR3	TGFBR1	TGFBR2	TGFBR3			TGFBR1	TGFBR2	TGFBR3	TGFBR1	TGFBR2	TGFBR3			TGFBR1	TGFBR2	TGFBR3	TGFBR1	TGFBR2	TGFBR3
-10D 2h	129.667	141.628	137.669	26.5164	26.0807	33.3895		-10D 2h	98.8837	96.3387	104.156	3.99786	13.9902	5.52566		-10D 2h	114.208	114.879	111.256	12.5951	14.9723	13.5087
-10D 48h	89.4026	192.484	384.405	22.7283	101.492	119.619		-10D 48h	92.1757	121.291	97.1104	4.66153	7.7819	3.24877		-10D 48h	102.676	102.661	87.6848	5.22231	6.49576	6.43652
Untreated	165.98	173.061	244.137	33.1424	54.144	115.575		Untreated	98.3816	96.4043	96.8653	5.34793	22.456	3.32405		Untreated	173.89	141.235	115.135	57.1622	27.0338	12.7376
Figure 5. TGF-β isoform expression after 2 and 48 h of -10D lens treatment in chick RPE (A), retina (B), and choroid (C).
5A	RPE							5B	Retina							5C	Choroid
			Mean Expression								Mean Expression								Mean Expression
	TGFB1		TGFB2		TGFB3				TGFB1		TGFB2		TGFB3				TGFB1		TGFB2		TGFB3
	Treated	Control	Treated	Control	Treated	Control			Treated	Control	Treated	Control	Treated	Control			Treated	Control	Treated	Control	Treated	Control
-10D 2h	0.0262377	0.0177152	0.0184504	0.0241204	0.0202034	0.0165292		-10D 2h	0.00125845	0.00125338	0.00252266	0.00275546	0.00420213	0.00437389		-10D 2h	0.0729376	0.0677452	0.0507345	0.0495009	0.131751	0.119968
-10D 48h	0.031138	0.0252284	0.029298	0.0218718	0.0341661	0.0252223		-10D 48h	0.00150909	0.00160443	0.00504588	0.00471351	0.0113438	0.0112168		-10D 48h	0.107212	0.105588	0.0705492	0.0664637	0.329555	0.226967
Untreated	0.01886	0.0149441	0.0397187	0.0301215	0.0199941	0.0137795		Untreated	0.00134745	0.00151952	0.00597268	0.00669447	0.00762454	0.00792791		Untreated	0.0809937	0.0775262	0.0447877	0.0430273	0.176772	0.172814
			SEM								SEM								SEM
	TGFB1		TGFB2		TGFB3				TGFB1		TGFB2		TGFB3				TGFB1		TGFB2		TGFB3
	Treated	Control	Treated	Control	Treated	Control			Treated	Control	Treated	Control	Treated	Control			Treated	Control	Treated	Control	Treated	Control
-10D 2h	0.00593403	0.00404741	0.00244026	0.00425244	0.00439421	0.00369701		-10D 2h	0.000112403	9.77069e-05	0.000377442	0.000505777	0.000856024	0.00113367		-10D 2h	0.00300858	0.00530164	0.00608626	0.00778213	0.0218548	0.0200911
-10D 48h	0.00733358	0.00892183	0.00271765	0.00294103	0.00564322	0.00442185		-10D 48h	1.87258e-05	0.000110269	0.000582614	0.000745877	0.00243439	0.00223514		-10D 48h	0.00739457	0.00610277	0.00556728	0.00389326	0.047308	0.0307168
Untreated	0.00342178	0.00514039	0.00798259	0.00469722	0.00364037	0.00245842		Untreated	0.00012303	0.000185368	0.000850945	0.000835064	0.00143507	0.00181648		Untreated	0.00312897	0.00211678	0.00474327	0.00393243	0.0183264	0.0220741
Figure 5. TGF-β receptor expression after 2 and 48 h of -10D lens treatment in chick RPE (D), retina (E), and choroid (F).
5D	RPE							5E	Retina							5F	Choroid
			Mean Expression								Mean Expression								Mean Expression
	TGFBR1		TGFBR2		TGFBR3				TGFBR1		TGFBR2		TGFBR3				TGFBR1		TGFBR2		TGFBR3
	Treated	Control	Treated	Control	Treated	Control			Treated	Control	Treated	Control	Treated	Control			Treated	Control	Treated	Control	Treated	Control
-10D 2h	0.0277166	0.0235473	0.00407596	0.00314982	0.0065279	0.00606622		-10D 2h	0.00261692	0.00268132	4.40052e-05	4.6121e-05	0.00072851	0.000711207		-10D 2h	0.0208813	0.0194121	0.0328228	0.0312625	0.0514453	0.0501236
-10D 48h	0.0144931	0.0206078	0.00599053	0.00487687	0.00715038	0.00469195		-10D 48h	0.00246794	0.00267509	2.68018e-05	2.29412e-05	0.000717976	0.000730767		-10D 48h	0.0268722	0.0266727	0.0619521	0.0593335	0.0476053	0.054073
Untreated	0.0224918	0.0179336	0.00162388	0.00136947	0.0137377	0.00674687		Untreated	0.00270242	0.00279188	3.4836e-05	4.41911e-05	0.000768984	0.000797455		Untreated	0.0318501	0.020965	0.0568682	0.0437392	0.0403487	0.0359207
			SEM								SEM								SEM
	TGFBR1		TGFBR2		TGFBR3				TGFBR1		TGFBR2		TGFBR3				TGFBR1		TGFBR2		TGFBR3
	Treated	Control	Treated	Control	Treated	Control			Treated	Control	Treated	Control	Treated	Control			Treated	Control	Treated	Control	Treated	Control
-10D 2h	0.00659143	0.00476301	0.000951952	0.000850896	0.00102139	0.00107553		-10D 2h	7.62557e-05	0.00015719	1.03605e-05	9.30327e-06	4.31781e-05	5.47349e-05		-10D 2h	0.00097792	0.00210724	0.0037532	0.00551798	0.00369701	0.0071121
-10D 48h	0.00422087	0.00726285	0.00280648	0.0025458	0.00333579	0.00247234		-10D 48h	0.000139992	6.80489e-05	2.42898e-06	2.72049e-06	6.79069e-05	5.87489e-05		-10D 48h	0.000902973	0.00195532	0.0135016	0.0112857	0.00479938	0.00304896
Untreated	0.00304251	0.00374567	0.000385271	0.00030894	0.00504172	0.00244984		Untreated	0.00015081	0.000219937	7.24403e-06	1.36398e-05	6.97959e-05	7.32364e-05		Untreated	0.00626732	0.00234158	0.0124744	0.00880193	0.00365665	0.00330205
Figure 6. Stability of GAPDH expression
			Mean Expression					SEM
	+10D 2h	+10D 48h	-10D 2h	-10D 48h	Unrteated	+10D 2h	+10D 48h	-10D 2h	-10D 48h	Unrteated
Retina	0.941685	1.03053	0.962426	0.956129	1.03216	0.0560849	0.0282683	0.0552108	0.0335638	0.0347965
Choroid	1.10359	1.19233	1.04602	1.18284	0.959196	0.104758	0.0578697	0.0482726	0.15379	0.0571333
